# Supplementary material for: COVID-19 and the eye: Systemic and laboratory risk factors for retinopathy and detection of tear film SARS-CoV-2 RNA with a triplex RT-PCR assay
Source: PLoS One. 2022 Nov 9;17(11):e0277301. doi: 10.1371/journal.pone.0277301 (PMC9645628; doi:10.1371/journal.pone.0277301)
Supplement: S2 Data — (SAS) [file pone.0277301.s004.sas]

proc format; 
value who_cat2_f	1='Mild/Moderate'
					2='Very Severe'; 

value positive_f	0='Negative'
					1='Positive';

value retinopathy_f 0='No Retinopathy'	
					1='Retinopathy';

value sex_f	1='Female' 
			2='Male';

value check_f	0='Unchecked'
				1='Checked';

value yesno_f	0='No'
				1='Yes'
				2='No';

value race_f	1='Asain'
				2='Black'
				3='White'
				4='Unknown';
run; 
